# Supplementary material for: Identification and Characterization of Antibiotic-Resistant, Gram-Negative Bacteria Isolated from Korean Fresh Produce and Agricultural Environment
Source: Microorganisms. 2023 May 8;11(5):1241. doi: 10.3390/microorganisms11051241 (PMC10222586; doi:10.3390/microorganisms11051241)
Supplement: Supplementary file 1 [file microorganisms-11-01241-s001.zip]

Archive with 1 entries (1 files):
- microorganisms-2326321-supplementary.pdf
